# Supplementary material for: Characterizing dynamic regulatory programs in mouse lung development and their potential association with tumourigenesis via miRNA-TF-mRNA circuits
Source: BMC Syst Biol. 2013 Dec 17;7(Suppl 2):S11. doi: 10.1186/1752-0509-7-S2-S11 (PMC3866260; doi:10.1186/1752-0509-7-S2-S11)
Supplement: Additional file 1 — The excel file for the circuits shown in Figure 6. [file 1752-0509-7-S2-S11-S1.xls]

## Sheet: Sheet1
	TF	miRNA	gene
early	LEF1	mmu-mir-130a	1700029I01Rik
	LEF1	mmu-mir-130a	2310030G06Rik
	LEF1	mmu-mir-130a	2700081O15Rik
	ATF6	mmu-mir-130a	Adam9
	LEF1	mmu-mir-130a	Adamts10
	ATF6	mmu-mir-130a	Adpgk
	LEF1	mmu-mir-130a	Adpgk
	LEF1	mmu-mir-130a	Amot
	LEF1	mmu-mir-130a	Anxa4
	LEF1	mmu-mir-130a	Arhgap6
	NKX2-5	mmu-mir-130a	Arhgef6
	NKX2-5	mmu-mir-130a	Btg1
	LEF1	mmu-mir-130a	C230081A13Rik
	NKX2-5	mmu-mir-130a	Calcr
	LEF1	mmu-mir-130a	Camk4
	LEF1	mmu-mir-130a	Ccdc88a
	LEF1	mmu-mir-130a	Cd36
	LEF1	mmu-mir-130a	Cds1
	LEF1	mmu-mir-130a	Ckap5
	LEF1	mmu-mir-130a	Clcn5
	ATF6	mmu-mir-130a	Cnot7
	LEF1	mmu-mir-130a	Cnot7
	ATF6	mmu-mir-130a	Cpeb1
	ATF6	mmu-mir-130a	Cpsf6
	LEF1	mmu-mir-130a	Cpsf6
	LEF1	mmu-mir-130a	Cth
	LEF1	mmu-mir-130a	Cul2
	NKX2-5	mmu-mir-130a	Cul2
	LEF1	mmu-mir-130a	Dcp2
	ATF6	mmu-mir-130a	Dock4
	LEF1	mmu-mir-130a	Dock4
	LEF1	mmu-mir-130a	Elf5
	ATF6	mmu-mir-130a	Ell2
	ATF6	mmu-mir-130a	Eml2
	LEF1	mmu-mir-130a	Ercc6
	LEF1	mmu-mir-130a	Errfi1
	ATF6	mmu-mir-130a	F3
	LEF1	mmu-mir-130a	F3
	LEF1	mmu-mir-130a	Fbxo32
	LEF1	mmu-mir-130a	Fjx1
	ATF6	mmu-mir-130a	Fubp1
	LEF1	mmu-mir-130a	Fuca2
	NKX2-5	mmu-mir-130a	Gnpda2
	LEF1	mmu-mir-130a	Gpr64
	ATF6	mmu-mir-130a	Gpt2
	ATF6	mmu-mir-130a	Gtf2e1
	LEF1	mmu-mir-130a	Hectd2
	LEF1	mmu-mir-130a	Heg1
	ATF6	mmu-mir-130a	Hivep2
	LEF1	mmu-mir-130a	Ifih1
	NKX2-5	mmu-mir-130a	Kcne2
	LEF1	mmu-mir-130a	Klf4
	LEF1	mmu-mir-130a	L3mbtl3
	LEF1	mmu-mir-130a	Lama3
	LEF1	mmu-mir-130a	Lamp2
	ATF6	mmu-mir-130a	Mapk6
	LEF1	mmu-mir-130a	Mbip
	LEF1	mmu-mir-130a	Mrps25
	NKX2-5	mmu-mir-130a	Mrps25
	LEF1	mmu-mir-130a	Myh14
	LEF1	mmu-mir-130a	Mylip
	LEF1	mmu-mir-130a	Nov
	LEF1	mmu-mir-130a	Npas3
	LEF1	mmu-mir-130a	Npc2
	LEF1	mmu-mir-130a	Nup160
	ATF6	mmu-mir-130a	Obfc2a
	LEF1	mmu-mir-130a	Odz4
	LEF1	mmu-mir-130a	Pard3b
	LEF1	mmu-mir-130a	Pcgf6
	LEF1	mmu-mir-130a	Pde1a
	LEF1	mmu-mir-130a	Pde7a
	ATF6	mmu-mir-130a	Pdk4
	LEF1	mmu-mir-130a	Phactr1
	LEF1	mmu-mir-130a	Phf20
	LEF1	mmu-mir-130a	Plat
	LEF1	mmu-mir-130a	Plaur
	NKX2-5	mmu-mir-130a	Plaur
	ATF6	mmu-mir-130a	Plekhg4
	LEF1	mmu-mir-130a	Plekhg4
	LEF1	mmu-mir-130a	Prr13
	LEF1	mmu-mir-130a	Prrg3
	LEF1	mmu-mir-130a	Qk
	ATF6	mmu-mir-130a	Rad51
	LEF1	mmu-mir-130a	Rad51
	NKX2-5	mmu-mir-130a	Rassf4
	ATF6	mmu-mir-130a	Rgs2
	LEF1	mmu-mir-130a	Rnf13
	LEF1	mmu-mir-130a	Rtn1
	NKX2-5	mmu-mir-130a	Rtn4
	LEF1	mmu-mir-130a	Scara5
	NKX2-5	mmu-mir-130a	Sdc1
	LEF1	mmu-mir-130a	Sdc4
	LEF1	mmu-mir-130a	Sesn3
	NKX2-5	mmu-mir-130a	Smad5
	LEF1	mmu-mir-130a	Sorl1
	LEF1	mmu-mir-130a	Sox6
	LEF1	mmu-mir-130a	Spag6
	NKX2-5	mmu-mir-130a	Spag6
	LEF1	mmu-mir-130a	Spire1
	LEF1	mmu-mir-130a	Spon1
	NKX2-5	mmu-mir-130a	Srpk2
	LEF1	mmu-mir-130a	Sulf1
	LEF1	mmu-mir-130a	Sv2b
	ATF6	mmu-mir-130a	Tbc1d7
	NKX2-5	mmu-mir-130a	Tbl1xr1
	NKX2-5	mmu-mir-130a	Thrap3
	NKX2-5	mmu-mir-130a	Tipin
	ATF6	mmu-mir-130a	Tnpo1
	LEF1	mmu-mir-130a	Tnrc6c
	ATF6	mmu-mir-130a	Tpp1
	LEF1	mmu-mir-130a	Tshz3
	LEF1	mmu-mir-130a	Tub
	LEF1	mmu-mir-130a	Ubap2l
	ATF6	mmu-mir-130a	Wbp11
	LEF1	mmu-mir-130a	Ythdf2
	LEF1	mmu-mir-130a	Zbtb20
	LEF1	mmu-mir-130a	Zfp711
	LEF1	mmu-mir-130a	Zfp90
	HOXA4	mmu-mir-135b	2810055G20Rik
	HOXA4	mmu-mir-135b	Arhgef9
	HOXA4	mmu-mir-135b	Car3
	HOXA4	mmu-mir-135b	Ccdc88a
	HOXA4	mmu-mir-135b	Cth
	HOXA4	mmu-mir-135b	Dcx
	HOXA4	mmu-mir-135b	Efnb3
	HOXA4	mmu-mir-135b	Faah
	HOXA4	mmu-mir-135b	Gabra4
	HOXA4	mmu-mir-135b	Ints2
	HOXA4	mmu-mir-135b	Mrps25
	HOXA4	mmu-mir-135b	Ms4a6d
	HOXA4	mmu-mir-135b	Myo18a
	HOXA4	mmu-mir-135b	Pcdh18
	HOXA4	mmu-mir-135b	Pus1
	HOXA4	mmu-mir-135b	Sip1
	HOXA4	mmu-mir-135b	Tnpo1
	HOXA4	mmu-mir-135b	Wdhd1
	MYC	mmu-mir-143	Abca1
	MYC	mmu-mir-143	Amhr2
	MYC	mmu-mir-143	C1qtnf2
	MYC	mmu-mir-143	Cd37
	MYC	mmu-mir-143	Cgn
	MYC	mmu-mir-143	Ddo
	MYC	mmu-mir-143	Gga2
	MYC	mmu-mir-143	Igbp1
	MYC	mmu-mir-143	Mcf2
	MYC	mmu-mir-143	Mical2
	MYC	mmu-mir-143	Mnt
	MYC	mmu-mir-143	Mpp7
	MYC	mmu-mir-143	Ncor2
	MYC	mmu-mir-143	Per1
	MYC	mmu-mir-143	Pogk
	MYC	mmu-mir-143	Rasgrp3
	MYC	mmu-mir-143	Slc1a1
	MYC	mmu-mir-143	Slc20a1
	MYC	mmu-mir-143	Slco5a1
	MYC	mmu-mir-143	Utp18
	MYC	mmu-mir-143	Zdhhc3
	LEF1	mmu-mir-148a	2310030G06Rik
	LEF1	mmu-mir-148a	5730559C18Rik
	LEF1	mmu-mir-148a	Amot
	LEF1	mmu-mir-148a	Anxa4
	LEF1	mmu-mir-148a	Arhgap20
	LEF1	mmu-mir-148a	Arhgap6
	LEF1	mmu-mir-148a	Armc9
	LEF1	mmu-mir-148a	Bag2
	LEF1	mmu-mir-148a	BC048403
	LEF1	mmu-mir-148a	C230081A13Rik
	LEF1	mmu-mir-148a	Cand1
	LEF1	mmu-mir-148a	Ccdc88a
	LEF1	mmu-mir-148a	Ccr2
	LEF1	mmu-mir-148a	Cds1
	LEF1	mmu-mir-148a	Chaf1b
	LEF1	mmu-mir-148a	Clcn5
	LEF1	mmu-mir-148a	Col11a1
	LEF1	mmu-mir-148a	Cth
	LEF1	mmu-mir-148a	Cul2
	LEF1	mmu-mir-148a	Dcp2
	LEF1	mmu-mir-148a	Dnajc9
	LEF1	mmu-mir-148a	Egfl6
	LEF1	mmu-mir-148a	Elf5
	LEF1	mmu-mir-148a	Eps8l1
	LEF1	mmu-mir-148a	Ercc6
	LEF1	mmu-mir-148a	Ergic1
	LEF1	mmu-mir-148a	Errfi1
	LEF1	mmu-mir-148a	Esco1
	LEF1	mmu-mir-148a	Fjx1
	LEF1	mmu-mir-148a	Gria1
	LEF1	mmu-mir-148a	Gspt1
	LEF1	mmu-mir-148a	Heatr1
	LEF1	mmu-mir-148a	Hectd2
	LEF1	mmu-mir-148a	Hn1l
	LEF1	mmu-mir-148a	Klf4
	LEF1	mmu-mir-148a	Klhl29
	LEF1	mmu-mir-148a	Lamp2
	LEF1	mmu-mir-148a	Marveld3
	LEF1	mmu-mir-148a	Mbip
	LEF1	mmu-mir-148a	Mmp19
	LEF1	mmu-mir-148a	Myo5a
	LEF1	mmu-mir-148a	Nfe2l1
	LEF1	mmu-mir-148a	Nov
	LEF1	mmu-mir-148a	Nup160
	LEF1	mmu-mir-148a	Ostf1
	LEF1	mmu-mir-148a	Pard3b
	LEF1	mmu-mir-148a	Pde1a
	LEF1	mmu-mir-148a	Pdlim4
	LEF1	mmu-mir-148a	Phf20
	LEF1	mmu-mir-148a	Plat
	LEF1	mmu-mir-148a	Prrg3
	LEF1	mmu-mir-148a	Ptrh2
	LEF1	mmu-mir-148a	Qk
	LEF1	mmu-mir-148a	Rai14
	LEF1	mmu-mir-148a	Rbm34
	LEF1	mmu-mir-148a	Rnf13
	LEF1	mmu-mir-148a	Rtn1
	LEF1	mmu-mir-148a	Scn3b
	LEF1	mmu-mir-148a	Sesn3
	LEF1	mmu-mir-148a	Slc10a6
	LEF1	mmu-mir-148a	Smarca4
	LEF1	mmu-mir-148a	Sorl1
	LEF1	mmu-mir-148a	Spag6
	LEF1	mmu-mir-148a	Spire1
	LEF1	mmu-mir-148a	Spry4
	LEF1	mmu-mir-148a	Stxbp4
	LEF1	mmu-mir-148a	Sulf1
	LEF1	mmu-mir-148a	Sv2b
	LEF1	mmu-mir-148a	Tcap
	LEF1	mmu-mir-148a	Tcfec
	LEF1	mmu-mir-148a	Tmem183a
	LEF1	mmu-mir-148a	Tmem62
	LEF1	mmu-mir-148a	Tnfrsf13c
	LEF1	mmu-mir-148a	Tnrc6c
	LEF1	mmu-mir-148a	Ttc7
	LEF1	mmu-mir-148a	Ttll7
	LEF1	mmu-mir-148a	Ubap2l
	LEF1	mmu-mir-148a	Uhrf1
	LEF1	mmu-mir-148a	Zbtb20
	LEF1	mmu-mir-148a	Zfp711
	LEF1	mmu-mir-148a	Zfp770
	LEF1	mmu-mir-150	1700029I01Rik
	LEF1	mmu-mir-150	2610203C20Rik
	LEF1	mmu-mir-150	2700081O15Rik
	LEF1	mmu-mir-150	5730528L13Rik
	LEF1	mmu-mir-150	6030458C11Rik
	MEIS1	mmu-mir-150	Abcb9
	LEF1	mmu-mir-150	Adamts10
	LEF1	mmu-mir-150	Adamts9
	MEIS1	mmu-mir-150	Ak3
	LEF1	mmu-mir-150	Ankrd13a
	LEF1	mmu-mir-150	Apex2
	MEIS1	mmu-mir-150	Arhgef12
	MEIS1	mmu-mir-150	Arhgef3
	MEIS1	mmu-mir-150	Asph
	LEF1	mmu-mir-150	C230081A13Rik
	MEIS1	mmu-mir-150	Ccr5
	MEIS1	mmu-mir-150	Cdc42ep3
	MEIS1	mmu-mir-150	Col19a1
	LEF1	mmu-mir-150	Cxcl14
	MEIS1	mmu-mir-150	Dapk1
	LEF1	mmu-mir-150	Dclk1
	MEIS1	mmu-mir-150	Dera
	MEIS1	mmu-mir-150	Dgat2
	LEF1	mmu-mir-150	Dnaja3
	LEF1	mmu-mir-150	Dock4
	MEIS1	mmu-mir-150	Dph2
	LEF1	mmu-mir-150	Dtl
	MEIS1	mmu-mir-150	Dtl
	LEF1	mmu-mir-150	Dynlt3
	LEF1	mmu-mir-150	Edn3
	LEF1	mmu-mir-150	Egflam
	MEIS1	mmu-mir-150	Ehf
	MEIS1	mmu-mir-150	Eif4e
	MEIS1	mmu-mir-150	Ephb2
	LEF1	mmu-mir-150	Errfi1
	LEF1	mmu-mir-150	Eya4
	MEIS1	mmu-mir-150	Eya4
	LEF1	mmu-mir-150	Fas
	MEIS1	mmu-mir-150	Fas
	LEF1	mmu-mir-150	Fgf18
	MEIS1	mmu-mir-150	Fgfr3
	LEF1	mmu-mir-150	Fst
	MEIS1	mmu-mir-150	G3bp1
	LEF1	mmu-mir-150	Gdpd1
	LEF1	mmu-mir-150	Gmcl1
	MEIS1	mmu-mir-150	Gnb4
	LEF1	mmu-mir-150	Gria1
	MEIS1	mmu-mir-150	Ipo7
	MEIS1	mmu-mir-150	Iqgap1
	LEF1	mmu-mir-150	Itpa
	LEF1	mmu-mir-150	Kcnj15
	MEIS1	mmu-mir-150	Klhl24
	LEF1	mmu-mir-150	L3mbtl3
	MEIS1	mmu-mir-150	L3mbtl3
	LEF1	mmu-mir-150	Lama3
	MEIS1	mmu-mir-150	Lca5
	MEIS1	mmu-mir-150	Lrp8
	MEIS1	mmu-mir-150	Mid2
	LEF1	mmu-mir-150	Mrps25
	MEIS1	mmu-mir-150	Mrps25
	MEIS1	mmu-mir-150	Mrvi1
	MEIS1	mmu-mir-150	Mtmr6
	MEIS1	mmu-mir-150	Myct1
	MEIS1	mmu-mir-150	Nat10
	LEF1	mmu-mir-150	Nfe2l2
	MEIS1	mmu-mir-150	Nrcam
	LEF1	mmu-mir-150	Odz4
	MEIS1	mmu-mir-150	Odz4
	LEF1	mmu-mir-150	Optn
	LEF1	mmu-mir-150	Oxa1l
	MEIS1	mmu-mir-150	Papola
	LEF1	mmu-mir-150	Pde7a
	MEIS1	mmu-mir-150	Pdk4
	MEIS1	mmu-mir-150	Pfkfb2
	MEIS1	mmu-mir-150	Pfn2
	LEF1	mmu-mir-150	Plat
	MEIS1	mmu-mir-150	Plat
	MEIS1	mmu-mir-150	Plce1
	LEF1	mmu-mir-150	Plekha6
	LEF1	mmu-mir-150	Plekhb2
	MEIS1	mmu-mir-150	Plekhb2
	LEF1	mmu-mir-150	Plp2
	MEIS1	mmu-mir-150	Polr1e
	MEIS1	mmu-mir-150	Ppp1r3c
	LEF1	mmu-mir-150	Prc1
	LEF1	mmu-mir-150	Ptpn2
	MEIS1	mmu-mir-150	Rfc1
	LEF1	mmu-mir-150	Scara5
	LEF1	mmu-mir-150	Scn3b
	MEIS1	mmu-mir-150	Sftpa1
	LEF1	mmu-mir-150	Sgpp1
	LEF1	mmu-mir-150	Slc2a3
	MEIS1	mmu-mir-150	Slc39a8
	MEIS1	mmu-mir-150	Slc43a1
	LEF1	mmu-mir-150	Smpd4
	LEF1	mmu-mir-150	Snca
	LEF1	mmu-mir-150	Sox6
	LEF1	mmu-mir-150	Sptlc3
	MEIS1	mmu-mir-150	Stat5a
	LEF1	mmu-mir-150	Sv2b
	LEF1	mmu-mir-150	Tex10
	LEF1	mmu-mir-150	Tfpi2
	LEF1	mmu-mir-150	Thbs3
	LEF1	mmu-mir-150	Tmem48
	LEF1	mmu-mir-150	Tmem62
	MEIS1	mmu-mir-150	Tns1
	LEF1	mmu-mir-150	Tpd52l1
	MEIS1	mmu-mir-150	Tpd52l1
	LEF1	mmu-mir-150	Trim45
	MEIS1	mmu-mir-150	Tsc22d3
	LEF1	mmu-mir-150	Ttll7
	LEF1	mmu-mir-150	Tuft1
	LEF1	mmu-mir-150	Ubap2l
	MEIS1	mmu-mir-150	Ubap2l
	LEF1	mmu-mir-150	Vamp5
	LEF1	mmu-mir-150	Wbscr22
	MEIS1	mmu-mir-150	Wdr5
	MEIS1	mmu-mir-150	Ylpm1
	MEIS1	mmu-mir-150	Ypel2
	MEIS1	mmu-mir-150	Zfp287
	LEF1	mmu-mir-150	Zfp711
	MEIS1	mmu-mir-150	Zmym4
	IRF1	mmu-mir-152	Glce
	IRF1	mmu-mir-152	Pdk4
	IRF1	mmu-mir-152	Slco5a1
	BACH2	mmu-mir-187	Atp6v0d2
	BACH2	mmu-mir-187	Dclk1
	BACH2	mmu-mir-187	Glis3
	BACH2	mmu-mir-187	Gpam
	MEIS1	mmu-mir-200a	2310001H12Rik
	MEIS1	mmu-mir-200a	4931406P16Rik
	MEIS1	mmu-mir-200a	5730508B09Rik
	MEIS1	mmu-mir-200a	9030409G11Rik
	MEIS1	mmu-mir-200a	Abca9
	MEIS1	mmu-mir-200a	Ablim1
	MEIS1	mmu-mir-200a	Adamts20
	MEIS1	mmu-mir-200a	Arhgef3
	MEIS1	mmu-mir-200a	Atp1b1
	MEIS1	mmu-mir-200a	B3gnt2
	MEIS1	mmu-mir-200a	Bzw2
	MEIS1	mmu-mir-200a	C1qtnf3
	MEIS1	mmu-mir-200a	Cbx1
	MEIS1	mmu-mir-200a	Ccnb1
	MEIS1	mmu-mir-200a	Ccr5
	MEIS1	mmu-mir-200a	Cdc25a
	MEIS1	mmu-mir-200a	Chpt1
	MEIS1	mmu-mir-200a	Cul4b
	MEIS1	mmu-mir-200a	Dapk1
	MEIS1	mmu-mir-200a	Dcp2
	MEIS1	mmu-mir-200a	Dnajc13
	MEIS1	mmu-mir-200a	Dtl
	MEIS1	mmu-mir-200a	Dus4l
	MEIS1	mmu-mir-200a	Eif4e
	MEIS1	mmu-mir-200a	Elavl2
	MEIS1	mmu-mir-200a	Elf5
	MEIS1	mmu-mir-200a	Elmod1
	MEIS1	mmu-mir-200a	Emid2
	MEIS1	mmu-mir-200a	Fas
	MEIS1	mmu-mir-200a	Fgfr2
	MEIS1	mmu-mir-200a	Gabra4
	MEIS1	mmu-mir-200a	Gcap14
	MEIS1	mmu-mir-200a	Ggh
	MEIS1	mmu-mir-200a	Gli3
	MEIS1	mmu-mir-200a	Gnb4
	MEIS1	mmu-mir-200a	Gpam
	MEIS1	mmu-mir-200a	Gpc2
	MEIS1	mmu-mir-200a	Hivep2
	MEIS1	mmu-mir-200a	Homer2
	MEIS1	mmu-mir-200a	Hspa4l
	MEIS1	mmu-mir-200a	Ilf3
	MEIS1	mmu-mir-200a	Itga6
	MEIS1	mmu-mir-200a	Kbtbd8
	MEIS1	mmu-mir-200a	Kcnd2
	MEIS1	mmu-mir-200a	Kcnk5
	MEIS1	mmu-mir-200a	L3mbtl3
	MEIS1	mmu-mir-200a	Limch1
	MEIS1	mmu-mir-200a	Lmo3
	MEIS1	mmu-mir-200a	Lrp4
	MEIS1	mmu-mir-200a	Lrp8
	MEIS1	mmu-mir-200a	Ltbp2
	MEIS1	mmu-mir-200a	Mal2
	MEIS1	mmu-mir-200a	Mamdc2
	MEIS1	mmu-mir-200a	Mapk8
	MEIS1	mmu-mir-200a	Mbip
	MEIS1	mmu-mir-200a	Meis1
	MEIS1	mmu-mir-200a	Mical2
	MEIS1	mmu-mir-200a	Mkrn3
	MEIS1	mmu-mir-200a	Mrpl18
	MEIS1	mmu-mir-200a	Mrvi1
	MEIS1	mmu-mir-200a	Mtmr6
	MEIS1	mmu-mir-200a	Nme4
	MEIS1	mmu-mir-200a	Nt5e
	MEIS1	mmu-mir-200a	Ntng1
	MEIS1	mmu-mir-200a	Odz4
	MEIS1	mmu-mir-200a	Oprl1
	MEIS1	mmu-mir-200a	Orc6l
	MEIS1	mmu-mir-200a	Osbpl8
	MEIS1	mmu-mir-200a	Pak7
	MEIS1	mmu-mir-200a	Pard3b
	MEIS1	mmu-mir-200a	Paxip1
	MEIS1	mmu-mir-200a	Pcdh10
	MEIS1	mmu-mir-200a	Pde1a
	MEIS1	mmu-mir-200a	Pde4b
	MEIS1	mmu-mir-200a	Pdgfra
	MEIS1	mmu-mir-200a	Pdk4
	MEIS1	mmu-mir-200a	Pfkfb2
	MEIS1	mmu-mir-200a	Pfn2
	MEIS1	mmu-mir-200a	Plag1
	MEIS1	mmu-mir-200a	Plat
	MEIS1	mmu-mir-200a	Plekhb2
	MEIS1	mmu-mir-200a	Ppm1k
	MEIS1	mmu-mir-200a	Psen2
	MEIS1	mmu-mir-200a	Ptpn5
	MEIS1	mmu-mir-200a	Pxk
	MEIS1	mmu-mir-200a	Rab38
	MEIS1	mmu-mir-200a	Rarb
	MEIS1	mmu-mir-200a	Rasgef1a
	MEIS1	mmu-mir-200a	Rcbtb2
	MEIS1	mmu-mir-200a	Rfc3
	MEIS1	mmu-mir-200a	Rnd3
	MEIS1	mmu-mir-200a	Rnf138
	MEIS1	mmu-mir-200a	Rnf4
	MEIS1	mmu-mir-200a	Ruvbl1
	MEIS1	mmu-mir-200a	Sfrs7
	MEIS1	mmu-mir-200a	Slc15a2
	MEIS1	mmu-mir-200a	Slc1a1
	MEIS1	mmu-mir-200a	Smarcad1
	MEIS1	mmu-mir-200a	Sox17
	MEIS1	mmu-mir-200a	Spnb2
	MEIS1	mmu-mir-200a	Stat5a
	MEIS1	mmu-mir-200a	Synpr
	MEIS1	mmu-mir-200a	Tead2
	MEIS1	mmu-mir-200a	Tgfbr3
	MEIS1	mmu-mir-200a	Tob1
	MEIS1	mmu-mir-200a	Trim2
	MEIS1	mmu-mir-200a	Trp53bp1
	MEIS1	mmu-mir-200a	Twist2
	MEIS1	mmu-mir-200a	Ubap2l
	MEIS1	mmu-mir-200a	Vars
	MEIS1	mmu-mir-200a	Wasf1
	MEIS1	mmu-mir-200a	Ylpm1
	MEIS1	mmu-mir-200a	Zdhhc2
	MEIS1	mmu-mir-200a	Zfp60
	MEIS1	mmu-mir-200a	Zfpm2
	MEIS1	mmu-mir-200b	2310001H12Rik
	MEIS1	mmu-mir-200b	4931406P16Rik
	MEIS1	mmu-mir-200b	Abca9
	MEIS1	mmu-mir-200b	Acp1
	MEIS1	mmu-mir-200b	Acsl5
	MEIS1	mmu-mir-200b	Anxa3
	MEIS1	mmu-mir-200b	Arhgap15
	MEIS1	mmu-mir-200b	Arhgef6
	MEIS1	mmu-mir-200b	Asph
	MEIS1	mmu-mir-200b	B3gnt2
	MEIS1	mmu-mir-200b	Cat
	MEIS1	mmu-mir-200b	Ccl9
	MEIS1	mmu-mir-200b	Ccnb1
	MEIS1	mmu-mir-200b	Chpt1
	MEIS1	mmu-mir-200b	Clic6
	MEIS1	mmu-mir-200b	Col8a1
	MEIS1	mmu-mir-200b	Dcp2
	MEIS1	mmu-mir-200b	Dctd
	MEIS1	mmu-mir-200b	Dhrs7
	MEIS1	mmu-mir-200b	Dock8
	MEIS1	mmu-mir-200b	Eif4a1
	MEIS1	mmu-mir-200b	Eif4e
	MEIS1	mmu-mir-200b	Elavl2
	MEIS1	mmu-mir-200b	Elavl4
	MEIS1	mmu-mir-200b	Elmod1
	MEIS1	mmu-mir-200b	Eltd1
	MEIS1	mmu-mir-200b	Eya4
	MEIS1	mmu-mir-200b	Farsb
	MEIS1	mmu-mir-200b	Fgfbp1
	MEIS1	mmu-mir-200b	Fgfr2
	MEIS1	mmu-mir-200b	Frem2
	MEIS1	mmu-mir-200b	Gcap14
	MEIS1	mmu-mir-200b	Gli3
	MEIS1	mmu-mir-200b	Gpam
	MEIS1	mmu-mir-200b	Gsta3
	MEIS1	mmu-mir-200b	Il17rc
	MEIS1	mmu-mir-200b	Irak4
	MEIS1	mmu-mir-200b	Itga6
	MEIS1	mmu-mir-200b	Itsn2
	MEIS1	mmu-mir-200b	Kbtbd8
	MEIS1	mmu-mir-200b	Kcnd2
	MEIS1	mmu-mir-200b	Lrp4
	MEIS1	mmu-mir-200b	Lrp8
	MEIS1	mmu-mir-200b	Mal2
	MEIS1	mmu-mir-200b	Mccc2
	MEIS1	mmu-mir-200b	Mkrn3
	MEIS1	mmu-mir-200b	Mrvi1
	MEIS1	mmu-mir-200b	Mtmr6
	MEIS1	mmu-mir-200b	Nisch
	MEIS1	mmu-mir-200b	Nrcam
	MEIS1	mmu-mir-200b	Nt5e
	MEIS1	mmu-mir-200b	Ntng1
	MEIS1	mmu-mir-200b	Osbpl8
	MEIS1	mmu-mir-200b	Pak7
	MEIS1	mmu-mir-200b	Pappa2
	MEIS1	mmu-mir-200b	Pbx3
	MEIS1	mmu-mir-200b	Pcdh10
	MEIS1	mmu-mir-200b	Pdgfra
	MEIS1	mmu-mir-200b	Plxna2
	MEIS1	mmu-mir-200b	Psmc3ip
	MEIS1	mmu-mir-200b	Pxk
	MEIS1	mmu-mir-200b	Qser1
	MEIS1	mmu-mir-200b	Rabgap1l
	MEIS1	mmu-mir-200b	Rcbtb2
	MEIS1	mmu-mir-200b	Rfc1
	MEIS1	mmu-mir-200b	Rgs3
	MEIS1	mmu-mir-200b	Rnd3
	MEIS1	mmu-mir-200b	Rnf138
	MEIS1	mmu-mir-200b	Rps6ka6
	MEIS1	mmu-mir-200b	Scnn1b
	MEIS1	mmu-mir-200b	Slc10a6
	MEIS1	mmu-mir-200b	Slc16a2
	MEIS1	mmu-mir-200b	Slc39a8
	MEIS1	mmu-mir-200b	Slc43a1
	MEIS1	mmu-mir-200b	Smad5
	MEIS1	mmu-mir-200b	Smarcad1
	MEIS1	mmu-mir-200b	Sox17
	MEIS1	mmu-mir-200b	Spnb2
	MEIS1	mmu-mir-200b	Tdp1
	MEIS1	mmu-mir-200b	Tgfbr3
	MEIS1	mmu-mir-200b	Tgif1
	MEIS1	mmu-mir-200b	Tob1
	MEIS1	mmu-mir-200b	Trim2
	MEIS1	mmu-mir-200b	Trio
	MEIS1	mmu-mir-200b	Ttc8
	MEIS1	mmu-mir-200b	Wasf1
	MEIS1	mmu-mir-200b	Wdr55
	MEIS1	mmu-mir-200b	Wif1
	MEIS1	mmu-mir-200b	Yipf4
	MEIS1	mmu-mir-200b	Ylpm1
	MEIS1	mmu-mir-200b	Ypel2
	MEIS1	mmu-mir-200b	Zfp60
	MEIS1	mmu-mir-200b	Zfpm2
	MEIS1	mmu-mir-200b	Zmym4
	STAT1	mmu-mir-223	Atp1b1
	STAT1	mmu-mir-223	Ccdc86
	STAT1	mmu-mir-223	Grk5
	STAT1	mmu-mir-223	Marveld3
	STAT1	mmu-mir-223	Mtmr6
	STAT1	mmu-mir-223	Per1
	STAT1	mmu-mir-223	Pi4k2b
	STAT1	mmu-mir-223	Rnf138
	STAT1	mmu-mir-223	Skp2
	STAT1	mmu-mir-223	Trim35
	LEF1	mmu-mir-29a	1700029I01Rik
	MEIS1	mmu-mir-29a	4931406P16Rik
	MEIS1	mmu-mir-29a	6030405A18Rik
	LEF1	mmu-mir-29a	Abcd2
	MEIS1	mmu-mir-29a	Acpp
	LEF1	mmu-mir-29a	Acss1
	MEIS1	mmu-mir-29a	Acss1
	LEF1	mmu-mir-29a	Adamts10
	MEIS1	mmu-mir-29a	Adamts20
	LEF1	mmu-mir-29a	Agtr2
	LEF1	mmu-mir-29a	Ahr
	MEIS1	mmu-mir-29a	Ak3
	LEF1	mmu-mir-29a	Amot
	MEIS1	mmu-mir-29a	Anapc1
	MEIS1	mmu-mir-29a	Anxa3
	LEF1	mmu-mir-29a	Anxa4
	MEIS1	mmu-mir-29a	Arhgef3
	LEF1	mmu-mir-29a	Armc9
	MEIS1	mmu-mir-29a	Arpp19
	MEIS1	mmu-mir-29a	Asph
	LEF1	mmu-mir-29a	Atp10d
	MEIS1	mmu-mir-29a	Atp1b1
	MEIS1	mmu-mir-29a	Atp6v0b
	MEIS1	mmu-mir-29a	Atr
	LEF1	mmu-mir-29a	Auts2
	MEIS1	mmu-mir-29a	Blm
	LEF1	mmu-mir-29a	Bms1
	MEIS1	mmu-mir-29a	Bms1
	LEF1	mmu-mir-29a	C1qtnf3
	MEIS1	mmu-mir-29a	C1qtnf3
	LEF1	mmu-mir-29a	Camk4
	LEF1	mmu-mir-29a	Caprin1
	LEF1	mmu-mir-29a	Ccdc88a
	LEF1	mmu-mir-29a	Ccdc88c
	LEF1	mmu-mir-29a	Ccnd2
	LEF1	mmu-mir-29a	Cdca4
	MEIS1	mmu-mir-29a	Cdca4
	LEF1	mmu-mir-29a	Cdh1
	MEIS1	mmu-mir-29a	Cdh13
	MEIS1	mmu-mir-29a	Cdk5r1
	LEF1	mmu-mir-29a	Cds1
	MEIS1	mmu-mir-29a	Col19a1
	LEF1	mmu-mir-29a	Col4a1
	MEIS1	mmu-mir-29a	Col5a2
	MEIS1	mmu-mir-29a	Col8a1
	MEIS1	mmu-mir-29a	Dnm3os
	LEF1	mmu-mir-29a	Dynlt3
	MEIS1	mmu-mir-29a	Eif4e
	LEF1	mmu-mir-29a	Elf5
	MEIS1	mmu-mir-29a	Elf5
	LEF1	mmu-mir-29a	Elovl4
	MEIS1	mmu-mir-29a	Eltd1
	LEF1	mmu-mir-29a	Emid2
	MEIS1	mmu-mir-29a	Emid2
	MEIS1	mmu-mir-29a	Eml4
	MEIS1	mmu-mir-29a	Enpp5
	LEF1	mmu-mir-29a	F3
	MEIS1	mmu-mir-29a	Farsb
	LEF1	mmu-mir-29a	Fas
	MEIS1	mmu-mir-29a	Fas
	LEF1	mmu-mir-29a	Frem2
	MEIS1	mmu-mir-29a	Frem2
	MEIS1	mmu-mir-29a	G3bp1
	LEF1	mmu-mir-29a	Gabpb1
	MEIS1	mmu-mir-29a	Gcap14
	MEIS1	mmu-mir-29a	Gli3
	LEF1	mmu-mir-29a	Gnas
	LEF1	mmu-mir-29a	Gpr37
	LEF1	mmu-mir-29a	Gpr64
	LEF1	mmu-mir-29a	Hectd2
	LEF1	mmu-mir-29a	Hn1l
	MEIS1	mmu-mir-29a	Hspa4l
	LEF1	mmu-mir-29a	Ifih1
	LEF1	mmu-mir-29a	Igsf1
	LEF1	mmu-mir-29a	Il6ra
	LEF1	mmu-mir-29a	Ipo9
	MEIS1	mmu-mir-29a	Itga6
	LEF1	mmu-mir-29a	Klf4
	LEF1	mmu-mir-29a	Kpna1
	LEF1	mmu-mir-29a	Lama2
	LEF1	mmu-mir-29a	Mal
	MEIS1	mmu-mir-29a	Mal2
	MEIS1	mmu-mir-29a	Mapk8
	MEIS1	mmu-mir-29a	Mat1a
	MEIS1	mmu-mir-29a	Matn3
	LEF1	mmu-mir-29a	Meis1
	MEIS1	mmu-mir-29a	Meis1
	MEIS1	mmu-mir-29a	Metrnl
	MEIS1	mmu-mir-29a	Mical2
	LEF1	mmu-mir-29a	Mpzl1
	LEF1	mmu-mir-29a	Mycn
	LEF1	mmu-mir-29a	Nasp
	LEF1	mmu-mir-29a	Nkrf
	MEIS1	mmu-mir-29a	Npal2
	LEF1	mmu-mir-29a	Npas3
	MEIS1	mmu-mir-29a	Nrcam
	MEIS1	mmu-mir-29a	Nrp1
	LEF1	mmu-mir-29a	Nup155
	LEF1	mmu-mir-29a	Odz4
	MEIS1	mmu-mir-29a	Odz4
	MEIS1	mmu-mir-29a	Pbx3
	LEF1	mmu-mir-29a	Pcgf6
	MEIS1	mmu-mir-29a	Pcsk6
	LEF1	mmu-mir-29a	Pde1a
	MEIS1	mmu-mir-29a	Pde1a
	MEIS1	mmu-mir-29a	Pde4b
	MEIS1	mmu-mir-29a	Pdgfra
	MEIS1	mmu-mir-29a	Per2
	MEIS1	mmu-mir-29a	Pfkfb2
	LEF1	mmu-mir-29a	Phc1
	LEF1	mmu-mir-29a	Plat
	MEIS1	mmu-mir-29a	Plat
	MEIS1	mmu-mir-29a	Plce1
	LEF1	mmu-mir-29a	Plekha6
	LEF1	mmu-mir-29a	Qk
	MEIS1	mmu-mir-29a	Qser1
	MEIS1	mmu-mir-29a	Rabgap1l
	MEIS1	mmu-mir-29a	Rarb
	MEIS1	mmu-mir-29a	Rassf5
	LEF1	mmu-mir-29a	Rbm34
	LEF1	mmu-mir-29a	Rbm4
	MEIS1	mmu-mir-29a	Rnd3
	MEIS1	mmu-mir-29a	Rnf138
	MEIS1	mmu-mir-29a	Rps6ka6
	LEF1	mmu-mir-29a	Rtn1
	LEF1	mmu-mir-29a	Scara5
	LEF1	mmu-mir-29a	Scn3b
	LEF1	mmu-mir-29a	Scube3
	MEIS1	mmu-mir-29a	Slc22a5
	LEF1	mmu-mir-29a	Slc2a3
	MEIS1	mmu-mir-29a	Smad5
	MEIS1	mmu-mir-29a	Smpdl3a
	LEF1	mmu-mir-29a	Snrpc
	LEF1	mmu-mir-29a	Sox6
	MEIS1	mmu-mir-29a	Sparc
	MEIS1	mmu-mir-29a	Spnb2
	MEIS1	mmu-mir-29a	Ssbp1
	MEIS1	mmu-mir-29a	Stab2
	LEF1	mmu-mir-29a	Sulf1
	MEIS1	mmu-mir-29a	Tbx20
	LEF1	mmu-mir-29a	Tcfec
	LEF1	mmu-mir-29a	Tdp1
	MEIS1	mmu-mir-29a	Tdp1
	LEF1	mmu-mir-29a	Tdrkh
	LEF1	mmu-mir-29a	Tmem183a
	LEF1	mmu-mir-29a	Tmem48
	LEF1	mmu-mir-29a	Tnfrsf13c
	LEF1	mmu-mir-29a	Tpx2
	MEIS1	mmu-mir-29a	Trim2
	MEIS1	mmu-mir-29a	Tsc22d3
	LEF1	mmu-mir-29a	Ttc9
	LEF1	mmu-mir-29a	Tube1
	LEF1	mmu-mir-29a	Usp53
	LEF1	mmu-mir-29a	Vrk1
	LEF1	mmu-mir-29a	Wdr4
	MEIS1	mmu-mir-29a	Wdr4
	MEIS1	mmu-mir-29a	Wdr5
	LEF1	mmu-mir-29a	Xrcc6bp1
	MEIS1	mmu-mir-29a	Ypel2
	MEIS1	mmu-mir-29a	Zfp287
	LEF1	mmu-mir-29a	Zfp770
	LEF1	mmu-mir-29a	Zfp90
	MEIS1	mmu-mir-29a	Zfpm2
	MEIS1	mmu-mir-29c	2310057M21Rik
	MEIS1	mmu-mir-29c	3110057O12Rik
	MEIS1	mmu-mir-29c	4931406P16Rik
	MEIS1	mmu-mir-29c	Abcb9
	MEIS1	mmu-mir-29c	Acpp
	MEIS1	mmu-mir-29c	Acss1
	MEIS1	mmu-mir-29c	Adamts20
	MEIS1	mmu-mir-29c	Adhfe1
	MEIS1	mmu-mir-29c	Aff2
	MEIS1	mmu-mir-29c	Ak3
	MEIS1	mmu-mir-29c	Anapc1
	MEIS1	mmu-mir-29c	Anxa3
	MEIS1	mmu-mir-29c	Arhgef1
	MEIS1	mmu-mir-29c	Arhgef3
	MEIS1	mmu-mir-29c	Arpp19
	MEIS1	mmu-mir-29c	Asph
	MEIS1	mmu-mir-29c	Atp1b1
	MEIS1	mmu-mir-29c	Atr
	MEIS1	mmu-mir-29c	Blm
	MEIS1	mmu-mir-29c	Bms1
	MEIS1	mmu-mir-29c	C1qtnf3
	MEIS1	mmu-mir-29c	Cd33
	MEIS1	mmu-mir-29c	Cdca4
	MEIS1	mmu-mir-29c	Cdh13
	MEIS1	mmu-mir-29c	Cdkn1a
	MEIS1	mmu-mir-29c	Col19a1
	MEIS1	mmu-mir-29c	Col5a2
	MEIS1	mmu-mir-29c	Col8a1
	MEIS1	mmu-mir-29c	Dera
	MEIS1	mmu-mir-29c	Dnm3os
	MEIS1	mmu-mir-29c	Ednrb
	MEIS1	mmu-mir-29c	Eif4e
	MEIS1	mmu-mir-29c	Elf5
	MEIS1	mmu-mir-29c	Eltd1
	MEIS1	mmu-mir-29c	Emid2
	MEIS1	mmu-mir-29c	Eml4
	MEIS1	mmu-mir-29c	Enpp5
	MEIS1	mmu-mir-29c	Farsb
	MEIS1	mmu-mir-29c	Fas
	MEIS1	mmu-mir-29c	Fbn1
	MEIS1	mmu-mir-29c	Frem2
	MEIS1	mmu-mir-29c	Gcap14
	MEIS1	mmu-mir-29c	Gli3
	MEIS1	mmu-mir-29c	Gpx7
	MEIS1	mmu-mir-29c	Hip1
	MEIS1	mmu-mir-29c	Hspa4l
	MEIS1	mmu-mir-29c	Il1rap
	MEIS1	mmu-mir-29c	Ildr1
	MEIS1	mmu-mir-29c	Ints7
	MEIS1	mmu-mir-29c	Itga6
	MEIS1	mmu-mir-29c	Kbtbd8
	MEIS1	mmu-mir-29c	Kndc1
	MEIS1	mmu-mir-29c	Lcp2
	MEIS1	mmu-mir-29c	Lrrcc1
	MEIS1	mmu-mir-29c	Lss
	MEIS1	mmu-mir-29c	Mapk8
	MEIS1	mmu-mir-29c	Mat1a
	MEIS1	mmu-mir-29c	Matn3
	MEIS1	mmu-mir-29c	Meis1
	MEIS1	mmu-mir-29c	Metrnl
	MEIS1	mmu-mir-29c	Mical2
	MEIS1	mmu-mir-29c	Npal2
	MEIS1	mmu-mir-29c	Nrcam
	MEIS1	mmu-mir-29c	Nrp1
	MEIS1	mmu-mir-29c	Nudcd2
	MEIS1	mmu-mir-29c	Odz4
	MEIS1	mmu-mir-29c	Pbx3
	MEIS1	mmu-mir-29c	Pcdh17
	MEIS1	mmu-mir-29c	Pcsk6
	MEIS1	mmu-mir-29c	Pde1a
	MEIS1	mmu-mir-29c	Pde4b
	MEIS1	mmu-mir-29c	Pdgfra
	MEIS1	mmu-mir-29c	Per2
	MEIS1	mmu-mir-29c	Pfkfb2
	MEIS1	mmu-mir-29c	Pias2
	MEIS1	mmu-mir-29c	Plat
	MEIS1	mmu-mir-29c	Plce1
	MEIS1	mmu-mir-29c	Ppp2r5a
	MEIS1	mmu-mir-29c	Prr3
	MEIS1	mmu-mir-29c	Qser1
	MEIS1	mmu-mir-29c	Rabgap1l
	MEIS1	mmu-mir-29c	Rarb
	MEIS1	mmu-mir-29c	Rassf5
	MEIS1	mmu-mir-29c	Rfc5
	MEIS1	mmu-mir-29c	Rnd3
	MEIS1	mmu-mir-29c	Rnf138
	MEIS1	mmu-mir-29c	Rps15a
	MEIS1	mmu-mir-29c	Rps6ka6
	MEIS1	mmu-mir-29c	Sfmbt1
	MEIS1	mmu-mir-29c	Slc22a5
	MEIS1	mmu-mir-29c	Slc6a2
	MEIS1	mmu-mir-29c	Slc7a1
	MEIS1	mmu-mir-29c	Smad5
	MEIS1	mmu-mir-29c	Smpdl3a
	MEIS1	mmu-mir-29c	Spag6
	MEIS1	mmu-mir-29c	Sparc
	MEIS1	mmu-mir-29c	Spnb2
	MEIS1	mmu-mir-29c	Sptlc2
	MEIS1	mmu-mir-29c	Ssbp1
	MEIS1	mmu-mir-29c	Stab2
	MEIS1	mmu-mir-29c	Tbx20
	MEIS1	mmu-mir-29c	Tiam1
	MEIS1	mmu-mir-29c	Tmco3
	MEIS1	mmu-mir-29c	Tsc22d3
	MEIS1	mmu-mir-29c	Tshz2
	MEIS1	mmu-mir-29c	Tspyl3
	MEIS1	mmu-mir-29c	Utp14a
	MEIS1	mmu-mir-29c	Wdr4
	MEIS1	mmu-mir-29c	Wdr5
	MEIS1	mmu-mir-29c	Whsc1
	MEIS1	mmu-mir-29c	Ypel2
	MEIS1	mmu-mir-29c	Zdhhc13
	MEIS1	mmu-mir-29c	Zfp287
	MEIS1	mmu-mir-29c	Zfp606
	MEIS1	mmu-mir-29c	Zfpm2
	NKX2-5	mmu-mir-30d	Apex2
	NKX2-5	mmu-mir-30d	Arhgap20
	NKX2-5	mmu-mir-30d	Arhgef3
	NKX2-5	mmu-mir-30d	Arhgef6
	NKX2-5	mmu-mir-30d	Bnc1
	NKX2-5	mmu-mir-30d	Chaf1b
	NKX2-5	mmu-mir-30d	Cul2
	NKX2-5	mmu-mir-30d	Dnmt3a
	NKX2-5	mmu-mir-30d	Fas
	NKX2-5	mmu-mir-30d	Hmgb3
	NKX2-5	mmu-mir-30d	Mett5d1
	NKX2-5	mmu-mir-30d	Mgp
	NKX2-5	mmu-mir-30d	Myh10
	NKX2-5	mmu-mir-30d	Myo1b
	NKX2-5	mmu-mir-30d	Neurod1
	NKX2-5	mmu-mir-30d	Nup107
	NKX2-5	mmu-mir-30d	Osmr
	NKX2-5	mmu-mir-30d	Plagl2
	NKX2-5	mmu-mir-30d	Snai2
	NKX2-5	mmu-mir-30d	Thrap3
	NKX2-5	mmu-mir-30d	Tmem183a
	NKX2-5	mmu-mir-30d	Zik1
	NKX2-5	mmu-mir-30d	Zmym3
	STAT1	mmu-mir-320	2410042D21Rik
	STAT1	mmu-mir-320	Ankrd42
	STAT1	mmu-mir-320	Plekhh1
	STAT1	mmu-mir-320	Tnfaip3
	STAT1	mmu-mir-320	Zeb1
	DBP	mmu-mir-326	Tnfsf14
	MEIS1	mmu-mir-429	1110017F19Rik
	MEIS1	mmu-mir-429	1700026D08Rik
	MEIS1	mmu-mir-429	2310001H12Rik
	MEIS1	mmu-mir-429	4932438A13Rik
	MEIS1	mmu-mir-429	Acp1
	MEIS1	mmu-mir-429	Acsl5
	MEIS1	mmu-mir-429	Anxa3
	MEIS1	mmu-mir-429	Arhgap15
	MEIS1	mmu-mir-429	Arhgef12
	MEIS1	mmu-mir-429	Arhgef3
	MEIS1	mmu-mir-429	Arhgef6
	MEIS1	mmu-mir-429	Asph
	MEIS1	mmu-mir-429	B3gnt2
	MEIS1	mmu-mir-429	Batf
	MEIS1	mmu-mir-429	Cat
	MEIS1	mmu-mir-429	Ccdc127
	MEIS1	mmu-mir-429	Chpt1
	MEIS1	mmu-mir-429	Col8a1
	MEIS1	mmu-mir-429	Cstf3
	MEIS1	mmu-mir-429	Dcp2
	MEIS1	mmu-mir-429	Dctd
	MEIS1	mmu-mir-429	Dgat2
	MEIS1	mmu-mir-429	Dhrs7
	MEIS1	mmu-mir-429	Dock8
	MEIS1	mmu-mir-429	Ednrb
	MEIS1	mmu-mir-429	Eif4a1
	MEIS1	mmu-mir-429	Eif4e
	MEIS1	mmu-mir-429	Elavl2
	MEIS1	mmu-mir-429	Elavl4
	MEIS1	mmu-mir-429	Eltd1
	MEIS1	mmu-mir-429	Eya4
	MEIS1	mmu-mir-429	Farsb
	MEIS1	mmu-mir-429	Fbn1
	MEIS1	mmu-mir-429	Fgfbp1
	MEIS1	mmu-mir-429	Fgfr2
	MEIS1	mmu-mir-429	Gcap14
	MEIS1	mmu-mir-429	Gli3
	MEIS1	mmu-mir-429	Gpam
	MEIS1	mmu-mir-429	Hivep2
	MEIS1	mmu-mir-429	Il17rc
	MEIS1	mmu-mir-429	Il1r1
	MEIS1	mmu-mir-429	Ints6
	MEIS1	mmu-mir-429	Ints7
	MEIS1	mmu-mir-429	Itsn2
	MEIS1	mmu-mir-429	Kcnd2
	MEIS1	mmu-mir-429	Lca5
	MEIS1	mmu-mir-429	Lrp4
	MEIS1	mmu-mir-429	Lrp8
	MEIS1	mmu-mir-429	Mal2
	MEIS1	mmu-mir-429	Mccc2
	MEIS1	mmu-mir-429	Mkrn3
	MEIS1	mmu-mir-429	Mrvi1
	MEIS1	mmu-mir-429	Mtmr6
	MEIS1	mmu-mir-429	Nrcam
	MEIS1	mmu-mir-429	Nt5e
	MEIS1	mmu-mir-429	Ntng1
	MEIS1	mmu-mir-429	Osbpl8
	MEIS1	mmu-mir-429	Pak7
	MEIS1	mmu-mir-429	Pappa2
	MEIS1	mmu-mir-429	Pbx3
	MEIS1	mmu-mir-429	Pcdh10
	MEIS1	mmu-mir-429	Pde1a
	MEIS1	mmu-mir-429	Pdk4
	MEIS1	mmu-mir-429	Plxna2
	MEIS1	mmu-mir-429	Ppm1k
	MEIS1	mmu-mir-429	Ppp2r5a
	MEIS1	mmu-mir-429	Prr15
	MEIS1	mmu-mir-429	Psen2
	MEIS1	mmu-mir-429	Psmc3ip
	MEIS1	mmu-mir-429	Pxk
	MEIS1	mmu-mir-429	Qser1
	MEIS1	mmu-mir-429	Rabgap1l
	MEIS1	mmu-mir-429	Rfc1
	MEIS1	mmu-mir-429	Rnd3
	MEIS1	mmu-mir-429	Rnf138
	MEIS1	mmu-mir-429	Rps6ka6
	MEIS1	mmu-mir-429	Slc16a2
	MEIS1	mmu-mir-429	Slc34a2
	MEIS1	mmu-mir-429	Slc39a8
	MEIS1	mmu-mir-429	Slc43a1
	MEIS1	mmu-mir-429	Smad5
	MEIS1	mmu-mir-429	Smarcad1
	MEIS1	mmu-mir-429	Sox17
	MEIS1	mmu-mir-429	Spnb2
	MEIS1	mmu-mir-429	Spry4
	MEIS1	mmu-mir-429	Tdp1
	MEIS1	mmu-mir-429	Tgfbr3
	MEIS1	mmu-mir-429	Tgif1
	MEIS1	mmu-mir-429	Tob1
	MEIS1	mmu-mir-429	Trim2
	MEIS1	mmu-mir-429	Ttc8
	MEIS1	mmu-mir-429	Wasf1
	MEIS1	mmu-mir-429	Wdr55
	MEIS1	mmu-mir-429	Wif1
	MEIS1	mmu-mir-429	Yipf4
	MEIS1	mmu-mir-429	Ylpm1
	MEIS1	mmu-mir-429	Ypel2
	MEIS1	mmu-mir-429	Zdhhc13
	MEIS1	mmu-mir-429	Zfpm2
	MEIS1	mmu-mir-429	Zmym4
	LEF1	mmu-mir-451	Arhgap20
	LEF1	mmu-mir-451	Clasp1
	LEF1	mmu-mir-451	Clcn5
	LEF1	mmu-mir-451	Cldn18
	LEF1	mmu-mir-451	Col4a1
	LEF1	mmu-mir-451	Dclk1
	LEF1	mmu-mir-451	Dock4
	LEF1	mmu-mir-451	Hcfc2
	LEF1	mmu-mir-451	Heatr1
	LEF1	mmu-mir-451	Mlf1ip
	LEF1	mmu-mir-451	Mme
	LEF1	mmu-mir-451	Nek4
	LEF1	mmu-mir-451	Nrf1
	LEF1	mmu-mir-451	Qk
	LEF1	mmu-mir-451	Tdrkh
	LEF1	mmu-mir-451	Ttc9
	LEF1	mmu-mir-451	Tube1
	LEF1	mmu-mir-451	Wif1
	LEF1	mmu-mir-451	Ythdf2
	LEF1	mmu-mir-451	Zfp423
	LEF1	mmu-mir-451	Zfp711
	LEF1	mmu-mir-451	Zscan18
	BACH2	mmu-mir-494	2700007P21Rik
	BACH2	mmu-mir-494	2700078E11Rik
	BACH2	mmu-mir-494	2810030E01Rik
	BACH2	mmu-mir-494	5430416O09Rik
	BACH2	mmu-mir-494	BC031353
	BACH2	mmu-mir-494	Ccbe1
	BACH2	mmu-mir-494	Cyp2s1
	BACH2	mmu-mir-494	D8Ertd82e
	BACH2	mmu-mir-494	Dclk1
	BACH2	mmu-mir-494	Dixdc1
	BACH2	mmu-mir-494	Fgd4
	BACH2	mmu-mir-494	Gpam
	BACH2	mmu-mir-494	Inadl
	BACH2	mmu-mir-494	Mal2
	BACH2	mmu-mir-494	Mpp7
	BACH2	mmu-mir-494	Nek7
	BACH2	mmu-mir-494	Nf2
	BACH2	mmu-mir-494	Riok2
	BACH2	mmu-mir-494	Ror1
	BACH2	mmu-mir-494	Rtn4
	BACH2	mmu-mir-494	Slc16a6
	BACH2	mmu-mir-494	Spdya
	BACH2	mmu-mir-494	Thrap3
	BACH2	mmu-mir-494	Tipin
	BACH2	mmu-mir-494	Tns1
	BACH2	mmu-mir-494	Tomm70a
	BACH2	mmu-mir-494	Trim34
	BACH2	mmu-mir-494	Wdr36
	IRF1	mmu-mir-503	Lats1
	IRF1	mmu-mir-503	Peg12
	IRF1	mmu-mir-503	Prdx6
late	BACH2	mmu-mir-134	Cd109
	BACH2	mmu-mir-134	Gbp2
	BACH2	mmu-mir-134	Lor
	BACH2	mmu-mir-134	Lrrc15
	BACH2	mmu-mir-134	Mxd3
	BACH2	mmu-mir-134	Pkia
	BACH2	mmu-mir-134	Soat1
	BACH2	mmu-mir-134	Strbp
	BACH2	mmu-mir-134	Traf1
	HOXA4	mmu-mir-135b	Ccdc88a
	HOXA4	mmu-mir-135b	Cdh10
	HOXA4	mmu-mir-135b	Cth
	HOXA4	mmu-mir-135b	Pcdhb3
	HOXA4	mmu-mir-135b	Rnf138
	HOXA4	mmu-mir-135b	Trpc6
	HOXA4	mmu-mir-135b	Ttyh2
	IRF1	mmu-mir-17	Cdh10
	IRF1	mmu-mir-17	Cdh11
	IRF1	mmu-mir-17	Cldn5
	IRF1	mmu-mir-17	Dmrtc2
	IRF1	mmu-mir-17	Efcab1
	IRF1	mmu-mir-17	Fn1
	IRF1	mmu-mir-17	Ipo9
	IRF1	mmu-mir-17	Ivns1abp
	IRF1	mmu-mir-17	Pde1c
	IRF1	mmu-mir-17	Pde7a
	IRF1	mmu-mir-17	Pdk4
	IRF1	mmu-mir-17	Plxnc1
	IRF1	mmu-mir-17	Pmp22
	IRF1	mmu-mir-17	Ppara
	IRF1	mmu-mir-17	Rgnef
	IRF1	mmu-mir-17	Slain1
	IRF1	mmu-mir-17	Tdrkh
	IRF1	mmu-mir-17	Tia1
	IRF1	mmu-mir-17	Vcl
	IRF1	mmu-mir-17	Zfp697
	MYC	mmu-mir-19a	Adcy7
	MYC	mmu-mir-19a	Aldh3a2
	MYC	mmu-mir-19a	Angptl2
	MYC	mmu-mir-19a	Arhgap12
	MYC	mmu-mir-19a	B3gnt2
	MYC	mmu-mir-19a	Bambi
	IRF1	mmu-mir-19a	Car3
	MYC	mmu-mir-19a	Ccl8
	IRF1	mmu-mir-19a	Cdh11
	IRF1	mmu-mir-19a	Chst1
	MYC	mmu-mir-19a	Chst1
	MYC	mmu-mir-19a	Cpeb1
	IRF1	mmu-mir-19a	Efcab1
	MYC	mmu-mir-19a	Enc1
	IRF1	mmu-mir-19a	Etv1
	IRF1	mmu-mir-19a	Fgf12
	IRF1	mmu-mir-19a	Fn1
	MYC	mmu-mir-19a	Foxd4
	MYC	mmu-mir-19a	Fras1
	MYC	mmu-mir-19a	Galnt7
	MYC	mmu-mir-19a	Hook1
	MYC	mmu-mir-19a	Igf2bp1
	IRF1	mmu-mir-19a	Ipo9
	IRF1	mmu-mir-19a	Ivns1abp
	MYC	mmu-mir-19a	Mapre2
	MYC	mmu-mir-19a	Myo10
	IRF1	mmu-mir-19a	Pde7a
	IRF1	mmu-mir-19a	Pdk4
	MYC	mmu-mir-19a	Per1
	MYC	mmu-mir-19a	Plat
	IRF1	mmu-mir-19a	Plxnc1
	IRF1	mmu-mir-19a	Ppara
	IRF1	mmu-mir-19a	Prdx6
	MYC	mmu-mir-19a	Prdx6
	IRF1	mmu-mir-19a	Prkdc
	IRF1	mmu-mir-19a	Rab14
	MYC	mmu-mir-19a	Rabep1
	MYC	mmu-mir-19a	Rps6ka5
	MYC	mmu-mir-19a	Slc35a5
	MYC	mmu-mir-19a	Tgif2
	IRF1	mmu-mir-19a	Tm4sf1
	IRF1	mmu-mir-19a	Tspan2
	IRF1	mmu-mir-19a	Vamp2
	IRF1	mmu-mir-19a	Vcl
	IRF1	mmu-mir-19a	Wdr44
	IRF1	mmu-mir-19a	Zbtb16
	BRCA1	mmu-mir-200a	Brwd1
	BRCA1	mmu-mir-200a	Cbx1
	BRCA1	mmu-mir-200a	Ckap2l
	BRCA1	mmu-mir-200a	Ctse
	BRCA1	mmu-mir-200a	Dnajc9
	BRCA1	mmu-mir-200a	Gbe1
	BRCA1	mmu-mir-200a	Il1rap
	BRCA1	mmu-mir-200a	Itgb1
	BRCA1	mmu-mir-200a	Mpp4
	BRCA1	mmu-mir-200a	Phactr2
	BRCA1	mmu-mir-200a	Plcl1
	BRCA1	mmu-mir-200a	Plxna3
	BRCA1	mmu-mir-200a	Rgs19
	BRCA1	mmu-mir-200a	Tmeff2
	BRCA1	mmu-mir-200a	Zfp568
	BRCA1	mmu-mir-200b	B230120H23Rik
	BRCA1	mmu-mir-200b	Brwd1
	BRCA1	mmu-mir-200b	Dlk2
	BRCA1	mmu-mir-200b	Il22ra2
	BRCA1	mmu-mir-200b	Klhl29
	BRCA1	mmu-mir-200b	Pgam1
	BRCA1	mmu-mir-200b	Phf20
	BRCA1	mmu-mir-200b	Scd2
	BRCA1	mmu-mir-200b	Tmeff2
	IRF1	mmu-mir-20a	Cdh10
	IRF1	mmu-mir-20a	Cdh11
	IRF1	mmu-mir-20a	Efcab1
	IRF1	mmu-mir-20a	Fn1
	IRF1	mmu-mir-20a	Ipo9
	IRF1	mmu-mir-20a	Ivns1abp
	IRF1	mmu-mir-20a	Pde1c
	IRF1	mmu-mir-20a	Pde7a
	IRF1	mmu-mir-20a	Pdk4
	IRF1	mmu-mir-20a	Pmp22
	IRF1	mmu-mir-20a	Ppara
	IRF1	mmu-mir-20a	Reln
	IRF1	mmu-mir-20a	Tia1
	IRF1	mmu-mir-20a	Vcl
	IRF1	mmu-mir-20a	Zfp697
	BRCA1	mmu-mir-214	B230120H23Rik
	BRCA1	mmu-mir-214	Cbx1
	BRCA1	mmu-mir-214	Cdca7l
	BRCA1	mmu-mir-214	H6pd
	BRCA1	mmu-mir-214	Itgb1
	BRCA1	mmu-mir-214	Mpp4
	BRCA1	mmu-mir-214	Phf20
	BRCA1	mmu-mir-214	Sec1
	BRCA1	mmu-mir-214	Tmeff2
	BRCA1	mmu-mir-214	Trip12
	BACH2	mmu-mir-410	AI314180
	BACH2	mmu-mir-410	Arhgap18
	BACH2	mmu-mir-410	Asz1
	BACH2	mmu-mir-410	Cyp3a13
	BACH2	mmu-mir-410	F11r
	BACH2	mmu-mir-410	Fgd4
	BACH2	mmu-mir-410	Klhl5
	BACH2	mmu-mir-410	Mlc1
	BACH2	mmu-mir-410	Mmp13
	BACH2	mmu-mir-410	Mpp7
	BACH2	mmu-mir-410	Nedd9
	BACH2	mmu-mir-410	Poli
	BACH2	mmu-mir-410	Rtn4
	BACH2	mmu-mir-410	Sh3glb1
	BACH2	mmu-mir-410	Syne1
	BACH2	mmu-mir-410	Wwp1
	YY1	mmu-mir-431	B230120H23Rik
	YY1	mmu-mir-431	C1qtnf6
	YY1	mmu-mir-431	Carf
	YY1	mmu-mir-431	Cdh13
	YY1	mmu-mir-431	Clpb
	YY1	mmu-mir-431	Dnaja4
	YY1	mmu-mir-431	Etv4
	YY1	mmu-mir-431	Fbln5
	YY1	mmu-mir-431	Fmo2
	YY1	mmu-mir-431	Il16
	YY1	mmu-mir-431	Mical1
	YY1	mmu-mir-431	Mrpl21
	YY1	mmu-mir-431	Pde2a
	YY1	mmu-mir-431	Pdlim7
	YY1	mmu-mir-431	Rasgrp1
	YY1	mmu-mir-431	Rbm5
	YY1	mmu-mir-431	Rnf165
	YY1	mmu-mir-431	Rps6ka5
	YY1	mmu-mir-431	Sec61a2
	YY1	mmu-mir-431	Senp7
	YY1	mmu-mir-431	Sgms1
	YY1	mmu-mir-431	Slco4a1
	YY1	mmu-mir-431	Tpcn1
	YY1	mmu-mir-431	Wdr44
	YY1	mmu-mir-431	Zfp462
	YY1	mmu-mir-431	Zmym1
	TBP	mmu-mir-494	Abca8a
	TBP	mmu-mir-494	Hs6st2
	TBP	mmu-mir-494	Iqub
	TBP	mmu-mir-494	Mtf2
	TBP	mmu-mir-494	Rps6ka5
	TBP	mmu-mir-494	Sass6
	IRF1	mmu-mir-503	Cbx3
	IRF1	mmu-mir-503	Lox
	BACH2	mmu-mir-539	AI314180
	BACH2	mmu-mir-539	Ak5
	BACH2	mmu-mir-539	Arhgap18
	BACH2	mmu-mir-539	Cd109
	BACH2	mmu-mir-539	Cyp3a13
	BACH2	mmu-mir-539	Dclk1
	BACH2	mmu-mir-539	Fgf13
	BACH2	mmu-mir-539	Gbp2
	BACH2	mmu-mir-539	Klf4
	BACH2	mmu-mir-539	Lor
	BACH2	mmu-mir-539	Mmp13
	BACH2	mmu-mir-539	Mpp7
	BACH2	mmu-mir-539	Parp3
	BACH2	mmu-mir-539	Poli
